# Supplementary material for: Deep kinetoplast genome analyses result in a novel molecular assay for detecting Trypanosoma brucei gambiense-specific minicircles
Source: NAR Genom Bioinform. 2022 Oct 20;4(4):lqac081. doi: 10.1093/nargab/lqac081 (PMC9582789; doi:10.1093/nargab/lqac081)
Supplement: lqac081_Supplemental_Files [file lqac081_supplemental_files.zip]

Archive with 2 entries (2 files):
- DeepK_SupplementaryFigures.docx
- DeepK_SupplementaryTables.xlsx
